# Supplementary material for: Hypomethylation induced overexpression of PLOD3 facilitates colorectal cancer progression through TM9SF4-mediated autophagy
Source: Cell Death Dis. 2025 Mar 25;16(1):206. doi: 10.1038/s41419-025-07503-5 (PMC11937244; doi:10.1038/s41419-025-07503-5)
Supplement: Supplementary file 7 — Original Data File [file 41419_2025_7503_MOESM7_ESM.xls]

## Sheet: Sheet1
Tissue											Cell lines				ΔCт	ΔΔCт	2-ΔΔCт
Sample Name	GAP	PLOD3	ΔCT	2-ΔCT	Sample Name	GAP	PLOD3	ΔCT	2-ΔCT		Sample Name		PLOD3	GAP	PLOD3	PLOD3
N2	21.3019	32.3139	11.0121	0.000484218	T2	19.885	30.5603	10.6753	0.00061152		NCM460		27.9361	16.9397	10.9964	-6.52266	91.9425
N3	21.1413	31.1662	10.0249	0.000959876	T3	20.6728	28.9243	8.25152	0.00328129		NCM460		27.7076	16.859	10.8486	-6.67052	101.865
N4	22.5811	32.7888	10.2077	0.000845632	T4	17.7173	26.808	9.09071	0.0018341		NCM460		27.7706	16.6304	11.1402	-6.37886	83.22
N5	20.9217	32.3417	11.42	0.000364964	T5	21.2508	30.5678	9.31697	0.00156788		DLD-1		24.3325	15.2116	9.1209	-8.39821	337.375
N6	21.355	31.9438	10.5888	0.000649308	T6	21.2186	29.0852	7.86664	0.00428456		DLD-1		24.5098	15.2217	9.28811	-8.231	300.453
N7	22.1284	32.7956	10.6672	0.00061497	T7	21.7905	30.7729	8.98237	0.00197713		DLD-1		24.2652	15.5306	8.73454	-8.78456	440.978
N8	20.9933	31.0781	10.0849	0.000920768	T8	20.6577	31.2861	10.6284	0.000631739		HCT116		24.4605	15.8047	8.65586	-8.86325	465.696
N9	20.4168	31.4744	11.0576	0.000469169	T9	21.4089	29.928	8.51908	0.00272585		HCT116		24.2474	15.8945	8.35284	-9.16627	574.541
N10	21.4916	32.486	10.9944	0.000490173	T10	20.3278	30.6659	10.338	0.000772571		HCT116		24.0708	15.8239	8.24692	-9.27218	618.309
N11	21.4692	31.2075	9.73829	0.0011708	T11	21.8273	29.8716	8.0443	0.00378812		RKO		22.5555	15.3249	7.23062	-10.2885	1250.67
N12	22.0854	32.237	10.1516	0.000879144	T12	17.1012	26.7306	9.6294	0.00126258		RKO		22.2416	15.5162	6.72539	-10.7937	1775.14
N13	22.0674	30.8163	8.74891	0.00232443	T13	20.7637	29.6393	8.87564	0.00212895		RKO		22.474	15.3638	7.11025	-10.4089	1359.5
N14	22.1788	31.9006	9.72174	0.00118431	T14	18.6294	27.6726	9.04325	0.00189544		SW480		22.8981	16.1503	6.74781	-10.7713	1747.76
N15	21.2724	32.7476	11.4752	0.000351252	T15	21.4645	29.6833	8.21884	0.00335646		SW480		22.1292	15.9216	6.20754	-11.3116	2541.67
N16	20.2341	30.5871	10.3531	0.000764574	T16	19.746	29.6055	9.85944	0.00107649		SW480		22.358	15.7657	6.59229	-10.9268	1946.7
N17	19.1866	29.896	10.7094	0.000597234	T17	21.4215	30.4603	9.03874	0.00190138
N18	20.0177	31.5977	11.5801	0.000326627	T18	19.6047	29.8508	10.246	0.000823451		Transfection efficiency
N19	19.0527	29.7576	10.7049	0.000599101	T19	16.5877	25.6055	9.01785	0.0019291						ΔCт	ΔΔCт	2-ΔΔCт
N20	22.5979	33.2242	10.6263	0.000632667	T20	19.0518	27.5188	8.46706	0.00282593		Sample Name		PLOD3	GAP	PLOD3	PLOD3	PLOD3
N21	19.9129	31.2581	11.3453	0.000384356	T21	19.7214	29.1837	9.46236	0.00141758		Vector		26.3496	17.277	9.07261	9.07261	0.00185726
N22	22.4563	33.4921	11.0358	0.00047631	T22	19.1507	28.4998	9.34906	0.00153339		Vector		26.569	17.3289	9.24001	9.20593	0.00169332
N23	19.5911	30.4474	10.8563	0.000539429	T23	18.5176	27.876	9.35844	0.00152345		Vector		26.3962	17.1902	9.20593	9.20593	0.00169332
N24	20.5478	31.4426	10.8948	0.000525215	T24	16.5961	27.6052	11.0092	0.000485191		OE-PLOD3		21.2943	16.7888	4.50553	4.50553	0.0440252
N25	22.6653	33.3993	10.734	0.000587155	T25	18.7788	27.1593	8.38058	0.0030005		OE-PLOD3		21.4304	16.7013	4.72911	4.72911	0.0377047
N26	20.2248	31.982	11.7573	0.000288878	T26	19.9117	29.0614	9.14966	0.00176067		OE-PLOD3		21.3193	16.6591	4.66024	4.66024	0.0395483
N27	22.7169	31.9195	9.20259	0.00169724	T27	17.208	27.0126	9.80459	0.00111821		SH-control		22.1949	16.1756	6.01935	6.01935	0.0154168
N28	20.1661	30.7966	10.6304	0.000630839	T28	18.7749	26.5903	7.81543	0.00443937		SH-control		22.3778	15.1935	7.18427	7.18427	0.00687571
N29	20.904	32.2444	11.3403	0.000385673	T29	17.7985	27.5446	9.74604	0.00116453		SH-control		22.5087	16.2208	6.28794	6.28794	0.012798
N30	20.8185	32.5238	11.7053	0.000299468	T30	17.7149	26.4151	8.7002	0.00240424		SH-1		25.7625	18.0466	7.71592	7.71592	0.00475638
N31	20.4212	29.6842	9.26293	0.00162772	T31	18.5517	28.5129	9.96127	0.00100313		SH-1		25.6569	18.2674	7.38957	7.38957	0.00596373
N32	19.8116	30.0697	10.2581	0.000816573	T32	18.2951	27.6313	9.3362	0.00154712		SH-1		25.7527	18.3294	7.42336	7.42336	0.00582568
N33	21.5119	31.1707	9.65874	0.00123717	T33	16.0679	26.3298	10.262	0.000814405		SH-2		27.9078	19.8981	8.00969	8.00969	0.00388011
N34	20.2432	30.4062	10.163	0.000872237	T34	20.0505	28.7559	8.70546	0.00239549		SH-2		28.1176	19.9565	8.1611	8.1611	0.00349353
N35	18.5578	30.783	12.2252	0.000208856	T35	19.6994	29.5098	9.81045	0.00111368		SH-2		28.2929	19.8178	8.47512	8.47512	0.00281019
N36	23.6607	33.3999	9.7392	0.00117006	T36	19.5561	28.7289	9.17275	0.00173272		SH-3		25.5283	17.5191	8.00923	8.00923	0.00388133
N37	21.8279	32.4122	10.5843	0.000651338	T37	20.5231	30.3224	9.79925	0.00112236		SH-3		25.4903	17.4938	7.99648	7.99648	0.0039158
N38	20.9855	31.3796	10.3941	0.000743111	T38	21.1023	31.9483	10.846	0.00054328		SH-3		25.4218	17.3992	8.02255	8.02255	0.00384567
N39	20.818	30.6024	9.78448	0.00113391	T39	20.5306	29.72	9.18944	0.00171279
N40	20.7617	30.8988	10.1371	0.000888013	T40	21.8906	29.7304	7.83978	0.00436506		5-Aza treatment
N41	23.0907	34.1731	11.0824	0.000461176	T41	19.3403	29.3549	10.0147	0.000966689					CT	CT	ΔCт	ΔΔCт	2-ΔΔCт
N42	22.8667	31.8246	8.95793	0.00201092	T42	20.4736	28.1067	7.63305	0.0050376			Sample Name		PLOD3	GAP	PLOD3	PLOD3	PLOD3	Average ΔCт
N43	22.0814	33.7038	11.6225	0.000317169	T43	17.2715	27.912	10.6405	0.00062647		control	NCM460		27.9802	16.63	11.3502	0.549787	0.683121	10.8004
N44	22.2473	32.5093	10.2621	0.000814354	T44	19.9926	29.5276	9.53498	0.00134799		control	NCM460		27.1	16.9594	10.1406	-0.65978	1.57984
N45	19.6384	30.5618	10.9233	0.000514936	T45	16.7086	25.3791	8.67049	0.00245427		control	NCM460		27.6958	16.7855	10.9104	0.109993	0.926593
N46	22.5282	32.849	10.3209	0.000781826	T46	20.8607	29.3009	8.44029	0.00287886			NCM460 1um		26.9219	16.9554	9.96647	-0.833923	1.78253
N47	19.3982	29.6681	10.2699	0.000809947	T47	18.0403	26.096	8.05561	0.00375853			NCM460 1um		26.7411	16.8623	9.87877	-0.92162	1.89424
N48	21.862	32.7033	10.8412	0.000545092	T48	21.4546	29.83	8.37542	0.00301126			NCM460 1um		26.5572	17.1197	9.43752	-1.36288	2.57197
N49	21.3411	32.2595	10.9185	0.000516675	T49	18.7274	29.4268	10.6994	0.000601395			NCM460 5um		24.9029	15.9801	8.92284	-1.87756	3.67452
N50	20.0725	32.7668	12.6942	0.00015089	T50	19.2452	29.4284	10.1833	0.000860061			NCM460 5um		24.8362	16.0647	8.77155	-2.02885	4.08079
N51	18.5313	29.6959	11.1646	0.000435634	T51	18.232	26.6433	8.41129	0.00293731			NCM460 5um		24.868	16.1908	8.67717	-2.12323	4.35667
N52	21.8004	32.8092	11.0088	0.000485326	T52	18.9897	27.2274	8.23768	0.00331291			NCM46010um		24.3025	16.2652	8.0373	-2.7631	6.78852
N53	19.4622	32.2665	12.8043	0.000139807	T53	15.5783	24.9103	9.33205	0.00155157			NCM46010um		24.659	16.4778	8.18117	-2.61922	6.14418
N54	21.6862	32.9523	11.2661	0.000406028	T54	21.9053	30.6291	8.72381	0.00236522			NCM46010um		24.5365	16.3903	8.14613	-2.65426	6.29524
N55	16.5097	29.1846	12.675	0.000152918	T55	17.5115	26.8896	9.37808	0.00150285		control	DLD-1		24.3844	15.393	8.99142	-0.0472493	1.03329	9.03867
N56	22.8377	33.5581	10.7203	0.000592733	T56	19.5668	30.012	10.4452	0.000717272		control	DLD-1		24.2134	15.0452	9.16828	0.12961	0.914078
N57	18.6933	29.1972	10.504	0.000688639	T57	16.3131	26.4904	10.1773	0.000863645		control	DLD-1		24.3693	15.413	8.95631	-0.0823609	1.05875
N58	21.1022	29.9739	8.87169	0.00213478	T58	19.6433	29.3485	9.70513	0.00119802			DLD-1 1um		23.7374	15.2657	8.47171	-0.566958	1.4814
N59	19.7272	29.8044	10.0772	0.000925687	T59	16.22	25.9107	9.69076	0.00121002			DLD-1 1um		23.6234	15.3634	8.26	-0.778673	1.71555
N60	21.6308	34.8207	13.19	0.00010701	T60	19.3734	27.5311	8.15775	0.00350165			DLD-1 1um		23.6093	15.5712	8.03807	-1.0006	2.00083
N61	18.9264	30.0714	11.1451	0.000441564	T61	17.4059	26.3076	8.90164	0.00209093			DLD-1 5um		22.5686	15.5911	6.97756	-2.06111	4.17307
N62	25.9532	34.5345	8.58131	0.00261076	T62	20.6848	29.2766	8.59185	0.00259176			DLD-1 5um		22.6484	15.7349	6.91346	-2.12521	4.36267
N63	22.1182	33.9506	11.8324	0.00027422	T63	22.7302	31.4863	8.75614	0.0023128			DLD-1 5um		21.9468	15.4225	6.52428	-2.51438	5.71354
N64	21.0238	30.7059	9.68216	0.00121725	T64	20.7969	30.4661	9.66926	0.00122819			DLD-1 10um		23.2605	16.865	6.3955	-2.64317	6.24703
N65	18.241	29.3802	11.1392	0.000443361	T65	20.3643	30.7793	10.415	0.000732442			DLD-1 10um		23.5603	16.9817	6.57864	-2.46003	5.50227
N66	20.6405	30.1944	9.55396	0.00133037	66T	22.6504	31.8351	9.18473	0.00171839			DLD-1 10um		22.449	16.2116	6.23742	-2.80125	6.97045
N67	20.7296	30.9263	10.1967	0.000852105	67T	19.2068	29.9333	10.7265	0.000590216		control	RKO		23.7257	16.7222	7.00348	-0.0373091	1.0262	7.04079
N68	20.2336	30.7605	10.5269	0.000677764	68T	23.7106	32.7899	9.07929	0.00184867		control	RKO		23.7416	16.6929	7.0487	0.00791066	0.994532
N69	20.6351	32.4759	11.8408	0.000272624	69T	19.0918	28.5385	9.44673	0.00143301		control	RKO		23.6886	16.6184	7.07018	0.0293985	0.979829
N70	23.2686	32.2844	9.01582	0.00193183	70T	20.0856	29.052	8.96643	0.0019991			RKO 1um		22.9836	16.8321	6.1515	-0.889281	1.85225
N71	17.7481	28.65	10.9019	0.000522625	71T	18.5288	27.4922	8.96338	0.00200334			RKO 1um		22.982	16.5521	6.4299	-0.610887	1.5272
N72	19.7039	30.3711	10.6672	0.000614984	72T	21.2964	32.7896	11.4933	0.000346885			RKO 1um		22.7005	16.5267	6.17376	-0.867023	1.8239
N73	18.9912	29.622	10.6308	0.000630679	73T	18.5124	27.7132	9.20083	0.00169931			RKO 5um		22.1951	16.622	5.57311	-1.46767	2.76575
N74	18.4187	29.4887	11.07	0.000465162	74T	21.0733	29.3923	8.31894	0.00313147			RKO 5um		22.3367	16.5483	5.78845	-1.25233	2.38226
N75	18.6488	29.7457	11.0969	0.000456558	75T	19.8525	29.2473	9.39475	0.00148559			RKO 5um		21.9406	16.3546	5.58604	-1.45475	2.74109
N76	20.2408	30.451	10.2102	0.000844186	76T	22.5388	30.5752	8.03643	0.00380884			RKO 10um		21.3864	16.3842	5.00219	-2.03859	4.10845
N77	19.6895	29.807	10.1175	0.000900188	77T	20.1938	29.1605	8.96675	0.00199867			RKO 10um		21.3202	16.3804	4.93986	-2.10093	4.28985
N78	19.1097	30.4407	11.331	0.000388175	78T	18.9955	28.7782	9.78267	0.00113533			RKO 10um		21.4778	16.2144	5.26332	-1.77747	3.42824
N79	17.2245	29.5672	12.3428	0.000192513	79T	21.6388	29.7635	8.12474	0.00358269		control	SW480		22.6869	16.2788	6.40819	-0.0297905	1.02086	6.43798
N80	19.8503	30.4726	10.6223	0.000634392	80T	22.307	31.2512	8.9442	0.00203014		control	SW480		22.677	16.361	6.31596	-0.12202	1.08826
N81	16.4772	26.6864	10.2092	0.000844747	81T	18.9336	30.7063	11.7726	0.000285812		control	SW480		22.8071	16.2173	6.58979	0.151811	0.90012
												SW480 1um		22.0796	16.6585	5.42106	-1.01692	2.02359
Transfection efficiency												SW480 1um		22.2371	16.5921	5.64499	-0.792987	1.73266
				ΔCт	ΔΔCт	2-ΔΔCт	ΔCт average					SW480 1um		22.0283	16.5899	5.43842	-0.999562	1.99939
Sample Name		PLOD3	GAP	PLOD3	PLOD3	PLOD3	PLOD3					SW480 5um		21.7455	16.9393	4.8062	-1.63178	3.09895
LV-con		22.7708	16.1648	6.60601	0.0488166	0.966729	6.55719					SW480 5um		21.7612	16.6391	5.12214	-1.31584	2.48948
LV-con		22.6196	16.1182	6.50139	-0.0557977	1.03943						SW480 5um		21.813	16.6018	5.21114	-1.22684	2.34054
LV-con		22.6212	16.057	6.56417	0.00698115	0.995173						SW480 10um		20.2817	15.9249	4.35675	-2.08123	4.23166
TM9SF4-OE		21.1554	17.3495	3.80588	-2.75131	6.73327						SW480 10um		20.5679	16.3811	4.18684	-2.25114	4.76058
TM9SF4-OE		21.3103	17.1496	4.16074	-2.39645	5.26507						SW480 10um		20.3581	16.1441	4.21404	-2.22394	4.67168
TM9SF4-OE		21.1001	17.3235	3.7766	-2.78059	6.87135
Sh-con		21.4198	16.9137	4.50602	-0.0790005	1.05629	4.58502
Sh-con		21.1719	16.9384	4.23345	-0.351572	1.27595
Sh-con		21.7626	16.747	5.01559	0.430573	0.741967
Sh1		23.1638	16.9335	6.23024	1.64522	0.319698
Sh1		23.1515	17.0744	6.07711	1.49209	0.355497
Sh1		23.0922	17.2227	5.8695	1.28448	0.410519
Sh2		23.9845	18.1382	5.84631	1.26129	0.41717
Sh2		23.9794	18.3536	5.62583	1.04081	0.486054
Sh2		23.8883	18.3905	5.4978	0.912778	0.531161
Sh3		23.6358	16.7935	6.84231	2.25729	0.209165
Sh3		23.2264	17.0467	6.17972	1.5947	0.331091
Sh3		23.0744	16.6476	6.42683	1.84181	0.278972
